# Supplementary material for: The E3 Ligase TRIM25 Impairs Apoptotic Cell Death in Colon Carcinoma Cells via Destabilization of Caspase-7 mRNA: A Possible Role of hnRNPH1
Source: Cells. 2023 Jan 3;12(1):201. doi: 10.3390/cells12010201 (PMC9818768; doi:10.3390/cells12010201)
Supplement: Supplementary file 1 [file cells-12-00201-s001.zip]

Archive with 2 entries (2 files):
- cells-1984012-supplementary.pdf
- Suppl. Table S1 .xlsx
